# Supplementary material for: Multi-Illumination Single-Holographic-Exposure Lensless Fresnel (MISHELF) Microscopy: Principles and Biomedical Applications
Source: Sensors (Basel). 2023 Jan 28;23(3):1472. doi: 10.3390/s23031472 (PMC9918952; doi:10.3390/s23031472)
Supplement: Supplementary file 1 [file sensors-23-01472-s001.zip]

Archive with 8 entries (6 files):
- sensors-2136125-supplementary/
- sensors-2136125-supplementary/Supplementary Files/
- sensors-2136125-supplementary/Supplementary Files/Video S1.avi
- sensors-2136125-supplementary/Supplementary Files/Video S2.avi
- sensors-2136125-supplementary/Supplementary Files/Video S3.avi
- sensors-2136125-supplementary/Supplementary Files/Video S4.avi
- sensors-2136125-supplementary/Supplementary Files/Video S5.avi
- sensors-2136125-supplementary/Supplementary Files/Video S6.avi
